# Supplementary material for: Chronic or Changeable Infarct Size after Spontaneous Coronary Artery Dissection
Source: Diagnostics (Basel). 2023 Apr 23;13(9):1518. doi: 10.3390/diagnostics13091518 (PMC10177350; doi:10.3390/diagnostics13091518)
Supplement: Supplementary file 1 [file diagnostics-13-01518-s001.zip]

Archive with 6 entries (6 files):
- Video1.mp4
- Video2.mp4
- Video3.mp4
- Video4.mp4
- Video5.avi
- Video6.mp4
